# Supplementary material for: Negative σ-Holes on Fluorine in Molecules Revisited: Halogen Bonding or Counterintuitive, Anti-Electrostatic Interactions?
Source: Int J Mol Sci. 2026 Jul 22;27(14):6519. doi: 10.3390/ijms27146519 (PMC13410908; doi:10.3390/ijms27146519)
Supplement: Supplementary file 1 [file ijms-27-06519-s001.zip]

Archive with 2 entries (2 files):
- Table S1 Formatted.pdf
- Table S2 Formatted.pdf
